# Supplementary material for: Adult Skeletal Age-at-Death Estimation through Deep Random Neural Networks: A New Method and Its Computational Analysis
Source: Biology (Basel). 2022 Mar 30;11(4):532. doi: 10.3390/biology11040532 (PMC9028470; doi:10.3390/biology11040532)
Supplement: Supplementary file 1 [file biology-11-00532-s001.zip]

Archive with 1 entries (1 files):
- biology-1604784-supplementary.pdf
